# Supplementary material for: Effects of Posture and Stimulus Spectral Composition on Peripheral Physiological Responses to Loud Sounds
Source: PLoS One. 2016 Sep 1;11(9):e0161237. doi: 10.1371/journal.pone.0161237 (PMC5008836; doi:10.1371/journal.pone.0161237)
Supplement: S2 Dataset — (CSV) [file pone.0161237.s002.csv]

SN	HR_ECG_Pre	HR_ECG_Post	HR_ECG_Response	HR_ECG_ResponseSqrt	HR_ECG_ResponseSqrtIntercept	HR_ECG_ResponseSqrtSlope	SC_Pre	SC_Post	SC_Response	SC_ResponseSqrt	SC_ResponseSqrtIntercept	SC_ResponseSqrtSlope	EMG_Pre	EMG_Post	EMG_Response	EMG_ResponseSqrt	EMG_ResponseSqrtIntercept	EMG_ResponseSqrtSlope	Condition	Time	TimeInStimulusType	StimulusType	Posture
1000	59.97165988	63.04194	3.070280118	1.340077084	1.294171179	0.005738238	7.217602781	8.601781333	1.384178552	0.732979333	1.946127776	-0.151643555	0.642525187	6.77341	6.130884813	2.193165007	3.735196894	-0.192753986	1	1	1	Pure Tone	Sitting
1000	74.59137156	79.47605333	4.884681777	2.090908547	1.822565891	0.033542832	3.752826068	3.846742	0.093915932	0.200402782	0.487998553	-0.035949471	0.626654389	3.900645333	3.273990944	1.486377759	2.281645461	-0.099408463	2	3	2	Pure Tone	Supine
1000	54.70400897	62.96755333	8.263544361	2.653909543	3.881787397	-0.153484732	40.60999514	45.22595333	4.615958198	2.004841075	3.203086106	-0.149780629	0.673590682	17.36394867	16.69035798	3.400253286	6.371087866	-0.371354323	3	2	1	White Noise	Sitting
1000	66.82779818	72.79033333	5.962535156	1.753627192	1.948567688	-0.024367562	10.98229184	11.569914	0.587622162	0.337465661	0.86018261	-0.065339619	0.640658929	11.404008	10.76334907	2.921791813	2.758731234	0.020382572	4	4	2	White Noise	Supine
1002	83.27212695	85.55713333	2.285006385	0.748514793	-0.922004954	0.208814968	20.83010846	21.90062667	1.07051821	0.808086164	1.409534667	-0.075181063	0.622811774	13.89318267	13.27037089	3.518858207	3.797022015	-0.034770476	1	4	2	Pure Tone	Sitting
1002	67.86632223	72.00402667	4.137704439	1.599671068	0.711483066	0.1110235	36.48837662	37.16451333	0.676136713	0.411154145	1.196834702	-0.09821007	1.088864584	16.01869467	14.92983008	3.751059699	3.744826613	0.000779136	2	2	1	Pure Tone	Supine
1002	80.96695459	86.13956667	5.172612074	1.796178846	1.296278472	0.062487547	29.5359492	30.78399333	1.248044134	0.999392166	0.957568024	0.005228018	0.655482767	20.09893467	19.4434519	4.244603035	5.565483656	-0.165110078	3	3	2	White Noise	Sitting
1002	66.40445048	70.52778667	4.123336189	1.758499754	1.185518653	0.071622638	24.93780714	26.5805	1.642692864	1.080335503	1.620343734	-0.067501029	0.730152362	5.577032	4.846879638	2.038095875	2.533357594	-0.061907715	4	1	1	White Noise	Supine
1004	84.74572545	89.74208	4.996354552	0.963444747	-0.700251097	0.207961981	5.562245695	5.700888	0.138642305	0.149503211	0.660833112	-0.063916238	0.63029651	4.325196667	3.694900157	1.643237654	2.458282984	-0.101880666	1	3	1	Pure Tone	Sitting
1004	80.49569059	83.36145333	2.865762746	1.187166489	1.383059799	-0.024486664	2.954714289	2.976888	0.022173711	0.059028796	0.16033104	-0.012662781	0.625518381	3.87495	3.249431619	1.741300541	1.866336316	-0.015629472	2	4	2	Pure Tone	Supine
1004	70.43758131	79.78116	9.343578688	2.63398222	3.663806132	-0.128727989	11.07838029	11.61742933	0.539049042	0.531752411	1.302466553	-0.096339268	0.649820968	9.111333333	8.461512365	2.816260567	3.129583288	-0.03916534	3	1	1	White Noise	Sitting
1004	68.68620892	72.75651333	4.070304409	1.147334628	0.140585669	0.12584362	2.348872087	2.379659333	0.030787247	0.085213621	0.231768208	-0.018319323	0.639965323	31.8617	31.22173468	5.518530769	6.164362424	-0.080728957	4	2	2	White Noise	Supine
1006	82.20458388	85.11387333	2.90928945	1.403180216	2.080799295	-0.084702385	16.5976392	17.74992667	1.152287467	0.477789862	1.701877145	-0.15301091	0.636874685	1.459361333	0.822486648	0.906387949	0.918930379	-0.001567804	1	1	1	Pure Tone	Sitting
1006	79.6326498	81.55269333	1.920043532	1.034860729	1.576210168	-0.06766868	9.404525372	9.423524	0.018998628	0.034871619	0.09215094	-0.007159915	0.63185782	6.049585333	5.417727513	2.300345755	2.257144345	0.005400176	2	3	2	Pure Tone	Supine
1006	85.9975256	91.19378	5.196254398	2.052677338	2.583768054	-0.066386339	10.34441174	11.096296	0.751884263	0.650059649	1.231658901	-0.072699906	0.637601551	7.772316667	7.134715115	2.626388832	2.711235676	-0.010605856	3	4	2	White Noise	Sitting
1006	83.70366113	85.21134667	1.507685532	0.827908148	0.843501345	-0.00194915	16.09492654	17.43072	1.335793456	0.664655025	1.983546924	-0.164861487	0.634496296	3.849536	3.215039704	1.765781506	1.921365497	-0.019447999	4	2	1	White Noise	Supine
1007	73.55860308	77.18554667	3.626943586	1.516888485	0.571265126	0.11820292	36.42279668	40.05163077	3.628834087	1.738143357	2.889357429	-0.152712071	0.627009448	2.437426	1.810416552	1.290736233	1.623292304	-0.041569509	1	4	2	Pure Tone	Sitting
1007	74.52386077	76.93822667	2.414365895	1.070654708	1.453562914	-0.047863526	20.73330224	24.11212667	3.378824423	1.748093211	2.378751608	-0.0788323	0.654080656	7.764296	7.110215344	2.567824265	3.134377804	-0.070819192	2	1	1	Pure Tone	Supine
1007	69.79894501	72.65476667	2.855821658	1.108221543	0.451100509	0.082140129	25.73319536	29.77732	4.044124636	1.963258361	2.324125536	-0.045108397	0.634754142	4.496156	3.861401858	1.904711298	2.337291091	-0.054072474	3	2	1	White Noise	Sitting
1007	66.77047002	73.90192667	7.131456645	2.331483213	2.809341558	-0.059732293	23.93620001	30.77300667	6.836806658	2.580558358	2.86025462	-0.034962033	0.78775711	10.07219333	9.284436223	2.992250787	3.36021576	-0.045995622	4	3	2	White Noise	Supine
1013	55.78895558	61.82244	6.033484421	2.37351724	2.532506335	-0.019873637	6.694492581	6.852926667	0.158434085	0.153120699	0.591335626	-0.054776866	0.757519785	18.36265067	17.60513088	3.914489445	5.771108641	-0.2320774	1	4	2	Pure Tone	Sitting
1013	55.06831449	64.15505333	9.086738847	2.849002368	3.518513722	-0.083688919	12.76207878	13.03618667	0.274107884	0.290752872	0.658711335	-0.045994808	0.671133354	18.14579067	17.47465731	4.032787678	4.693630106	-0.082605303	2	2	1	Pure Tone	Supine
1013	69.54118398	79.40771333	9.866529352	2.776819062	4.273195279	-0.187047027	17.15180229	18.18297333	1.031171046	0.973964713	1.157470155	-0.02293818	0.953560921	59.82404	58.87047908	7.598282853	7.775071923	-0.022098634	3	1	1	White Noise	Sitting
1013	55.66685152	67.20502	11.53816848	3.184930524	3.538911386	-0.044247608	12.36928908	13.38897333	1.019684258	0.884211903	1.391874044	-0.063457768	0.651288094	23.30165333	22.65036524	4.693096575	4.366453755	0.040830353	4	3	2	White Noise	Supine
1016	76.10586245	79.23884667	3.132984216	1.43618409	0.104996251	0.16639848	9.538915077	10.41675867	0.87784359	0.315941418	1.334256781	-0.12728942	0.656193814	1.671589333	1.01539552	0.997529164	1.105612346	-0.013510398	1	1	1	Pure Tone	Sitting
1016	56.3576655	57.35098571	0.993320218	0.65681048	0.580731245	0.008950498	5.238906762	5.315958667	0.077051904	0.171355822	0.284576714	-0.014152611	0.678634742	1.863728	1.185093258	1.044871299	1.140294918	-0.011927952	2	2	2	Pure Tone	Supine
1016	63.2738786	65.59103333	2.317154729	1.25206403	0.701031202	0.068879104	9.062511233	9.896034667	0.833523434	0.58979845	1.375048713	-0.098156283	0.74214149	2.85872	2.11657851	1.42990313	1.766385519	-0.042060299	3	3	1	White Noise	Sitting
1016	66.62025299	69.70318667	3.082933673	1.447622147	1.920374364	-0.059094027	2.842436483	2.898051333	0.05561485	0.159922047	0.3309377	-0.021376957	0.624325612	2.577978	1.953652388	1.185401411	1.875824469	-0.086302882	4	4	2	White Noise	Supine
1025	81.07566186	84.2433	3.167638145	1.466077971	1.303548715	0.020316157	19.320897	25.63335	6.312453002	2.104121023	4.135174103	-0.258497665	0.671158122	7.629405333	6.958247211	2.453755767	3.239517721	-0.098220244	1	2	1	Pure Tone	Sitting
1025	65.53746577	68.60568	3.068214233	1.485639894	0.875373141	0.076283344	4.813608992	4.815164667	0.001555675	0.021737445	-0.025763941	0.005937673	0.628136477	7.111797333	6.483660856	2.457934903	2.82254083	-0.045575741	2	4	2	Pure Tone	Supine
1025	69.3330969	74.79705333	5.463956432	2.058493148	3.758669517	-0.212522046	16.33300825	20.8073	4.474291751	1.924389934	3.403384828	-0.184874362	0.863598389	12.73716467	11.87356628	3.319402638	4.637834932	-0.164804037	3	1	1	White Noise	Sitting
1025	67.52406815	72.39152	4.867451851	2.129618714	2.426812476	-0.03714922	13.34655372	17.13794867	3.791394946	1.553822899	2.654204343	-0.13754768	0.679472823	32.20278333	31.52331051	5.388770646	6.431440022	-0.130333672	4	3	2	White Noise	Supine
1026	58.59625369	63.63572667	5.039472979	1.882997407	2.737870365	-0.10685912	12.28340563	12.615872	0.332466371	0.304715943	0.2980698	0.000830768	0.659002779	1.685138667	1.026135888	0.99397588	1.135821481	-0.0177307	1	3	2	Pure Tone	Sitting
1026	57.96038193	59.3542	1.393818067	0.498361276	0.568866072	-0.008813099	8.098293675	8.194682	0.096388325	0.239067172	0.378074003	-0.017375854	0.77331073	3.95596	3.18264927	1.753536588	2.087442112	-0.041738191	2	1	1	Pure Tone	Supine
1026	56.57940713	62.60026667	6.020859536	2.279653984	3.09105716	-0.101425397	13.85759537	14.83326533	0.975669968	0.910752955	1.305198946	-0.049305749	0.616236986	2.623444667	2.00720768	1.377944	1.727645595	-0.043712699	3	4	2	White Noise	Sitting
1026	51.30667392	57.72848667	6.421812749	1.903111976	3.85348139	-0.243796177	10.6242313	11.445922	0.821690698	0.682798119	1.587987447	-0.113148666	0.664353572	4.104942	3.440588428	1.821869953	2.28011329	-0.057280417	4	2	1	White Noise	Supine
1028	94.22897157	95.04134	0.812368431	0.354278203	1.456992977	-0.137839347	15.02291782	18.09794667	3.075028845	1.323979978	3.160257226	-0.229534656	0.669265298	13.23412933	12.56486404	3.019928118	5.965941944	-0.368251728	1	2	1	Pure Tone	Sitting
1028	82.99417197	85.96112667	2.966954696	1.408505751	1.669813816	-0.032663508	11.53428781	12.21444933	0.680161523	0.36652471	1.033327017	-0.083350288	1.00717204	28.23008	27.22290796	4.666223567	6.644366664	-0.247267887	2	4	2	Pure Tone	Supine
1028	79.11915195	84.05914	4.939988055	1.884913229	2.065798721	-0.022610687	14.69457192	18.37351333	3.678941414	1.456251264	2.643459218	-0.148400994	0.74535049	42.61697733	41.87162684	6.049647806	8.93380565	-0.36051973	3	3	2	White Noise	Sitting
1028	84.78127823	88.99551333	4.214235104	1.850630669	2.562914467	-0.089035475	19.49788351	25.15301333	5.655129827	2.243072273	3.467258239	-0.153023246	0.705129096	32.86867333	32.16354424	5.578844302	6.269879267	-0.086379371	4	1	1	White Noise	Supine
1029	92.7301002	96.74342667	4.013326466	1.643835378	1.871288664	-0.028431661	9.587120172	11.21499857	1.6278784	0.945941108	1.944467208	-0.125940229	0.604647557	22.56798	21.96333244	4.607039131	5.027804358	-0.052595653	1	3	1	Pure Tone	Sitting
1029	79.09226368	83.14888667	4.056622987	1.74824757	2.87029028	-0.140255339	3.333764154	3.429871333	0.09610718	0.171958719	0.260039413	-0.011010087	0.944933322	19.70316867	18.75823534	4.185771836	5.287288588	-0.137689594	2	4	2	Pure Tone	Supine
1029	100.3814324	104.5694	4.187967576	1.647447861	1.996215537	-0.04359596	14.6460969	16.4209	1.774803098	0.985082691	1.790362239	-0.100659944	0.68592201	29.25981333	28.57389132	5.274871674	6.11967115	-0.105599934	3	2	2	White Noise	Sitting
1029	84.37103121	90.72351333	6.352482121	2.124106702	3.435960295	-0.163981699	14.78337072	16.76127867	1.97790795	1.302647044	1.470993201	-0.02104327	0.751804482	45.67184667	44.92004218	6.54802645	6.477163134	0.008857914	4	1	1	White Noise	Supine
1033	68.94431922	70.14862667	1.204307443	0.659162867	0.680668235	-0.002688171	13.07420583	15.16764	2.093434174	1.422609914	1.788798347	-0.045773554	0.623071338	1.84936	1.226288662	1.075346306	1.137148587	-0.007725285	1	1	1	Pure Tone	Sitting
1033	70.53799591	74.44809333	3.910097421	1.61414316	1.842294726	-0.028518946	8.221881524	8.9799	0.758018476	0.673900945	1.410440152	-0.092067401	0.613635361	1.583944667	0.970309305	0.976955318	1.092398481	-0.014430395	2	4	2	Pure Tone	Supine
1033	67.13712934	69.01212	1.874990664	0.627829922	1.129431869	-0.062700243	4.481588343	5.568949333	1.087360991	0.981812644	1.309999522	-0.04102336	0.623169757	2.642953333	2.019783576	1.335848059	2.017498311	-0.085206281	3	3	2	White Noise	Sitting
1033	60.72593322	64.19855333	3.472620117	1.364076743	1.918689588	-0.069326606	12.85761193	16.59229333	3.734681402	1.833484774	2.862886824	-0.128675256	0.615425777	2.008264667	1.39283889	1.146912353	1.550625562	-0.050464151	4	2	1	White Noise	Supine
1035	95.00028186	97.04587333	2.045591473	0.960527588	1.315959832	-0.04442903	17.09832339	18.4318	1.333476612	1.030142487	1.357191156	-0.040881084	0.64106754	2.084296667	1.443229127	1.05875131	0.959873783	0.012359691	1	4	2	Pure Tone	Sitting
1035	76.11934583	79.38318667	3.263840835	1.366368012	1.597886018	-0.028939751	19.62481464	22.40945333	2.784638691	1.529266551	2.30033408	-0.096383441	0.674236867	1.422486667	0.7482498	0.862245926	0.831924458	0.003790183	2	1	1	Pure Tone	Supine
1035	84.63599059	87.81986667	3.183876081	1.461792776	2.301962228	-0.105021181	4.264747045	4.670387857	0.405640812	0.567061864	0.899516576	-0.043095981	0.639990259	2.131599333	1.491609074	1.015621537	1.380708493	-0.04563587	3	3	2	White Noise	Sitting
1035	68.26296789	72.95737333	4.694405439	1.615360567	2.255953765	-0.08007415	16.34423864	20.849002	4.504763357	2.059939	2.257172697	-0.024654212	0.605964384	1.433694	0.827729616	0.895694272	0.940299325	-0.005575632	4	2	1	White Noise	Supine
1041	65.71939948	67.07194667	1.352547189	0.598951207	0.126826586	0.059015578	14.63291008	15.41666667	0.783756592	0.821849693	0.998025054	-0.02202192	0.664338736	1.854092	1.189753264	1.058894004	1.350055204	-0.03639515	1	1	1	Pure Tone	Sitting
1041	58.84159038	63.88946	5.047869619	1.7514414	2.403853873	-0.081551559	32.48634158	37.28698667	4.800645088	2.049727454	2.896882055	-0.105894325	0.734371086	2.755416	2.021044914	1.40155014	1.611679827	-0.026266211	2	2	2	Pure Tone	Supine
1041	65.07491293	67.49489333	2.4199804	1.139176637	1.541324427	-0.050268474	28.00067251	32.35260667	4.35193416	1.912688035	2.653159054	-0.092558877	0.658623259	4.799984667	4.141361408	1.954117159	2.289897463	-0.041972538	3	4	2	White Noise	Sitting
1041	56.66965357	58.62681429	1.957160715	0.87801101	0.946092815	-0.008825419	21.77036579	25.25725333	3.486887547	1.834263017	2.137392137	-0.03789114	0.676575913	7.432062	6.755486087	2.444316769	2.812719671	-0.046050363	4	3	1	White Noise	Supine
1042	86.01374134	88.78926	2.775518664	1.289581975	2.100891775	-0.101413725	10.59713809	11.10423267	0.507094578	0.359753541	1.005676333	-0.080740349	0.67655207	6.411098667	5.734546597	2.33183061	2.489087832	-0.019657153	1	4	2	Pure Tone	Sitting
1042	72.71922556	76.42257333	3.703347778	1.691238768	1.25689213	0.05429333	4.588236195	4.648336667	0.060100471	0.171690043	0.410663194	-0.029871644	0.645766406	3.849997333	3.204230928	1.689847042	2.365843734	-0.084499587	2	3	1	Pure Tone	Supine
1042	79.15239147	86.42873333	7.276341862	2.206558542	3.963090373	-0.219566479	18.05274948	20.09388667	2.041137183	1.350064002	1.980275085	-0.078776385	0.631036476	11.56952733	10.93849086	3.155502902	4.106909997	-0.118925887	3	1	1	White Noise	Sitting
1042	65.0462407	68.78612667	3.739885966	1.52594032	2.453875075	-0.115991844	8.191745266	8.409322	0.217576734	0.333231929	0.888104202	-0.069359034	0.606826041	8.38046	7.773633959	2.708710268	3.375197483	-0.083310902	4	2	2	White Noise	Supine
1043	69.68864481	74.22697333	4.538328521	1.902076006	2.468161703	-0.070760712	12.89922512	13.89455067	0.995325546	0.746702857	1.818469243	-0.133970798	0.798949657	6.581802	5.782852343	2.239727192	3.495309146	-0.156947744	1	2	1	Pure Tone	Sitting
1043	58.45913277	60.78666	2.327527231	1.045492872	1.684804989	-0.079914015	3.218482706	3.247070667	0.02858796	0.112461771	0.254455561	-0.017749224	0.744621434	4.764514	4.019892566	1.841192204	2.864687245	-0.12793688	2	3	2	Pure Tone	Supine
1043	78.09076319	85.27686	7.18609681	2.209403615	3.841724336	-0.20404009	4.835783095	5.126852	0.291068905	0.311905051	0.905981692	-0.07425958	0.73718343	8.226116	7.48893257	2.671063542	3.386958769	-0.089486903	3	4	2	White Noise	Sitting
1043	65.74426148	72.35060667	6.606345186	2.431330549	3.101770266	-0.083804965	18.82512159	22.11986	3.294738412	1.714205855	2.44165103	-0.090930647	0.746472538	17.29323	16.54675746	4.016426662	3.522512247	0.061739302	4	1	1	White Noise	Supine
1044	64.98290379	68.34669333	3.363789545	1.606945389	1.636849609	-0.003738027	4.729605794	5.386862667	0.657256873	0.579913412	1.238283179	-0.082296221	0.640516655	4.929663333	4.289146678	1.970666491	2.545745213	-0.07188484	1	3	2	Pure Tone	Sitting
1044	63.85263151	66.60672667	2.754095153	1.441276384	1.812249983	-0.0463717	1.72410231	1.731770667	0.007668357	0.080795196	0.105128332	-0.003041642	0.616249468	11.56633	10.95008053	3.267541811	3.841339767	-0.071724744	2	2	1	Pure Tone	Supine
1044	64.05912587	69.71492667	5.655800794	2.206370872	2.733913722	-0.065942856	13.82862399	17.623706	3.795082014	1.84947901	2.156489118	-0.038376263	0.678729309	10.42928667	9.750557357	3.012013398	3.719107185	-0.088386723	3	1	1	White Noise	Sitting
1044	57.18327169	60.75430667	3.571034977	1.752633191	2.03049683	-0.034732955	1.905539295	1.930540667	0.025001372	0.112728496	0.231407882	-0.014834923	0.642032649	8.010813333	7.368780685	2.625246715	3.40340573	-0.097269877	4	4	2	White Noise	Supine
1047	72.67653754	74.46044	1.783902459	0.819039452	0.047003218	0.096504529	11.84469033	12.18936786	0.344677523	0.077832839	0.821607427	-0.096415224	0.717594336	2.211522667	1.493928331	1.123348188	1.058787783	0.008070051	1	4	2	Pure Tone	Sitting
1047	65.2314883	66.82844667	1.596958367	1.114000738	1.009238588	0.013095269	1.638154654	1.642964667	0.004810012	0.069219836	0.069694124	-5.93E-05	0.958449677	2.863161333	1.904711657	1.375756884	1.35201827	0.002967327	2	3	1	Pure Tone	Supine
1047	66.49131137	69.00757333	2.516261962	1.355967968	2.253614384	-0.112205802	6.155946953	6.475833333	0.31988638	0.097483328	0.237002269	-0.017439868	0.753990719	2.749894667	1.995903948	1.381785896	1.441156098	-0.007421275	3	2	2	White Noise	Sitting
1047	60.4935229	62.30016667	1.806643766	0.805402558	1.52812095	-0.090339799	5.17150902	5.192057333	0.020548314	-0.021640388	0.034709313	-0.007043713	0.870288846	3.633196667	2.762907821	1.613847003	1.888034583	-0.034273447	4	1	1	White Noise	Supine
1050	57.26818626	63.96556	6.697373742	2.218145392	3.308287628	-0.13626778	13.01724221	15.07244	2.055197794	1.266956644	1.599288435	-0.041541474	0.654937013	8.659615333	8.00467832	2.733409847	3.493546267	-0.095017052	1	2	2	Pure Tone	Sitting
1050	56.41068041	61.31392	4.903239588	1.326670863	3.230543673	-0.237984101	15.16972569	17.72674667	2.557020976	1.437801225	2.502842266	-0.13313013	0.849339067	15.717192	14.86785293	3.750335419	4.354222423	-0.075485876	2	1	1	Pure Tone	Supine
1050	56.84543844	62.25612	5.41068156	1.905758415	2.009109078	-0.012918833	14.04010626	15.59133333	1.551227076	0.900518258	1.884300353	-0.122972762	0.666762523	15.75501867	15.08825614	3.728342725	4.050508908	-0.040270773	3	3	1	White Noise	Sitting
1050	51.37846718	56.76138	5.382912825	1.447473937	3.432173905	-0.248087496	8.253175244	9.418230667	1.165055423	0.912610552	1.377478083	-0.058108441	0.80993612	14.44854733	13.63861121	3.640889463	4.281794743	-0.08011316	4	4	2	White Noise	Supine
1052	68.84540971	75.8287	6.98329029	2.436687717	2.874698442	-0.054751341	25.99802366	33.96524667	7.967223009	2.618171175	3.481328213	-0.10789463	0.730426554	20.91957	20.18914345	4.38660728	5.63613388	-0.156190825	1	2	2	Pure Tone	Sitting
1052	68.06186409	74.99228571	6.930421623	2.322418623	2.598749733	-0.032509542	14.45771353	21.41682	6.959106474	2.371728093	4.354579375	-0.24785641	0.683009983	32.56224	31.87923002	5.569857961	6.100491171	-0.066329151	2	1	1	Pure Tone	Supine
1052	67.95813705	75.26555	7.30741295	2.39758966	1.776456669	0.073074469	5.973753423	7.609054	1.635300577	0.988017736	1.512537228	-0.065564936	0.72977653	26.32106	25.59128347	5.033301119	5.413329937	-0.047503602	3	4	2	White Noise	Sitting
1052	63.24724493	69.54694	6.29969507	2.244447863	2.486993981	-0.030318265	6.666699159	9.772138	3.105438841	1.455150952	2.851108148	-0.174494649	0.664300055	28.9659	28.30159995	5.260313368	5.381551468	-0.015154762	4	3	1	White Noise	Supine
1055	78.78791409	81.55086	2.762945909	1.213071475	0.234465107	0.122325796	29.77876713	32.28831333	2.509546204	1.207996675	2.039982763	-0.103998261	0.678304022	3.047889333	2.369585311	1.430969406	1.748750395	-0.039722624	1	3	2	Pure Tone	Sitting
1055	86.76051641	92.72266667	5.962150257	1.94302363	3.238103955	-0.161885041	11.66999141	13.01635	1.346358588	0.768008558	2.227035544	-0.182378373	0.622162888	2.178297333	1.556134445	1.162620805	1.433242932	-0.033827766	2	1	1	Pure Tone	Supine
1055	82.95062266	86.77067857	3.820055912	1.491568963	1.699180624	-0.024631892	18.63188568	23.69944	5.067554316	1.960791655	3.206719943	-0.155741036	0.867297003	8.859416667	7.992119664	2.55088753	3.945081796	-0.174274283	3	2	1	White Noise	Sitting
1055	77.32416811	82.51529333	5.191125222	2.104497253	2.481991675	-0.047186803	26.05746454	34.13686	8.079395455	2.589407512	4.403568835	-0.226770165	0.654998259	9.328772	8.673773741	2.71164925	4.202983863	-0.186416827	4	4	2	White Noise	Supine
1057	60.78348292	61.96179333	1.178310411	0.797774713	1.73389286	-0.117014768	11.28261688	12.71870933	1.436092456	0.790170268	2.260392332	-0.183777758	0.636057457	2.764164	2.128106543	1.405930176	1.592037157	-0.023263373	1	1	1	Pure Tone	Sitting
1057	63.42782924	69.22156	5.793730755	1.77537775	0.652254074	0.140390459	3.387375844	3.463542667	0.076166823	0.064853923	0.235357439	-0.02131294	0.633565687	1.555750667	0.92218498	0.953702459	1.033745706	-0.010005406	2	4	2	Pure Tone	Supine
1057	57.13538786	62.97302	5.837632137	2.080494915	2.139533552	-0.00737983	14.0300331	16.02681533	1.996782229	1.093207732	2.35749815	-0.158036302	0.700111842	2.488345333	1.788233491	1.309614996	1.622451339	-0.039104543	3	2	1	White Noise	Sitting
1057	54.45758451	59.13131333	4.673728824	1.519990268	0.896364666	0.0779532	15.93901545	19.40032	3.461304555	1.464190788	3.240838125	-0.222080917	0.670235863	9.613438667	8.943202803	2.929789551	3.621208578	-0.086427378	4	3	2	White Noise	Supine
1058	58.2877007	59.0908	0.803099304	0.418707428	0.080178284	0.042316143	2.672922829	2.697346667	0.024423838	0.127025565	-0.008960685	0.016998281	0.643568715	1.495385333	0.851816619	0.913128614	0.78782203	0.015663323	1	3	2	Pure Tone	Sitting
1058	55.26730306	55.88120667	0.613903605	0.322372729	0.521363539	-0.024873851	5.419752782	5.477600667	0.057847884	0.104426717	0.205991133	-0.012695552	0.646153264	1.735398	1.089244736	1.01505834	1.237886837	-0.027853562	2	2	1	Pure Tone	Supine
1058	60.15663511	62.70971333	2.553078222	1.220379919	1.436032834	-0.026956614	4.985733962	5.082195333	0.096461371	0.254121371	0.119652652	0.01680859	0.642149787	1.411730667	0.769580879	0.875667214	0.906188937	-0.003815215	3	4	2	White Noise	Sitting
1058	58.20068832	59.03398667	0.833298349	0.405949736	0.682868325	-0.034614824	5.524103267	5.979615333	0.455512066	0.447970208	1.180320579	-0.091543796	0.665660238	3.336175333	2.670515095	1.585627791	1.731885002	-0.018282151	4	1	1	White Noise	Supine
1063	80.2570321	85.00961333	4.752581236	1.275878152	1.342797822	-0.008364959	13.9659695	14.42922667	0.463257165	0.001063263	0.813341481	-0.101534777	0.719219975	3.642637333	2.923417359	1.615486693	1.78673411	-0.021405927	1	2	1	Pure Tone	Sitting
1063	64.1148946	67.6991	3.584205399	1.526481676	1.038726435	0.060969405	4.128119034	4.148662	0.020542966	0.031906857	0.138972859	-0.01338325	1.827907239	8.664614	6.836706761	2.349965626	2.78297067	-0.054125631	2	3	2	Pure Tone	Supine
1063	72.98289506	73.38985714	0.406962087	0.513052587	-2.347040376	0.336481525	18.66691264	19.96684	1.299927361	0.70864255	1.583964514	-0.109415246	0.669970456	4.370536	3.700565544	1.811211192	2.44791466	-0.079587934	3	1	1	White Noise	Sitting
1063	68.56064523	70.68948	2.12883477	0.678998333	1.055066295	-0.047008495	5.219856363	5.347392667	0.127536304	0.010232277	0.420658553	-0.051303285	0.653020724	5.681072	5.028051276	2.118579106	2.441046409	-0.040308413	4	4	2	White Noise	Supine
