# Supplementary material for: Effects of Posture and Stimulus Spectral Composition on Peripheral Physiological Responses to Loud Sounds
Source: PLoS One. 2016 Sep 1;11(9):e0161237. doi: 10.1371/journal.pone.0161237 (PMC5008836; doi:10.1371/journal.pone.0161237)
Supplement: S3 Dataset — (CSV) [file pone.0161237.s003.csv]

Subject	Task	StimulusType	dB	Rating
1000	Sound Loudness	1	35	1
1000	Sound Loudness	1	50	3
1000	Sound Loudness	1	65	5
1000	Sound Loudness	1	80	8
1000	Sound Loudness	1	95	10
1000	Sound Loudness	2	35	1
1000	Sound Loudness	2	50	2
1000	Sound Loudness	2	65	4
1000	Sound Loudness	2	80	8
1000	Sound Loudness	2	95	10
1000	Sound Valence	1	35	1
1000	Sound Valence	1	50	1
1000	Sound Valence	1	65	4
1000	Sound Valence	1	80	6
1000	Sound Valence	1	95	10
1000	Sound Valence	2	35	1
1000	Sound Valence	2	50	1
1000	Sound Valence	2	65	2
1000	Sound Valence	2	80	7
1000	Sound Valence	2	95	10
1002	Sound Loudness	1	35	1
1002	Sound Loudness	1	50	3
1002	Sound Loudness	1	65	4
1002	Sound Loudness	1	80	6
1002	Sound Loudness	1	95	8
1002	Sound Loudness	2	35	2
1002	Sound Loudness	2	50	3
1002	Sound Loudness	2	65	4
1002	Sound Loudness	2	80	5
1002	Sound Loudness	2	95	8
1002	Sound Valence	1	35	2
1002	Sound Valence	1	50	3.5
1002	Sound Valence	1	65	4
1002	Sound Valence	1	80	5
1002	Sound Valence	1	95	9
1002	Sound Valence	2	35	3
1002	Sound Valence	2	50	4
1002	Sound Valence	2	65	4
1002	Sound Valence	2	80	5
1002	Sound Valence	2	95	8
1004	Sound Loudness	1	35	7
1004	Sound Loudness	1	50	10
1004	Sound Loudness	1	65	10
1004	Sound Loudness	1	80	70
1004	Sound Loudness	1	95	90
1004	Sound Loudness	2	35	5
1004	Sound Loudness	2	50	10
1004	Sound Loudness	2	65	30
1004	Sound Loudness	2	80	50
1004	Sound Loudness	2	95	90
1004	Sound Valence	1	35	5
1004	Sound Valence	1	50	10
1004	Sound Valence	1	65	10
1004	Sound Valence	1	80	30
1004	Sound Valence	1	95	100
1004	Sound Valence	2	35	30
1004	Sound Valence	2	50	30
1004	Sound Valence	2	65	50
1004	Sound Valence	2	80	70
1004	Sound Valence	2	95	100
1006	Sound Loudness	1	35	20
1006	Sound Loudness	1	50	30
1006	Sound Loudness	1	65	100
1006	Sound Loudness	1	80	150
1006	Sound Loudness	1	95	400
1006	Sound Loudness	2	35	20
1006	Sound Loudness	2	50	40
1006	Sound Loudness	2	65	110
1006	Sound Loudness	2	80	200
1006	Sound Loudness	2	95	300
1006	Sound Valence	1	35	10
1006	Sound Valence	1	50	20
1006	Sound Valence	1	65	100
1006	Sound Valence	1	80	150
1006	Sound Valence	1	95	320
1006	Sound Valence	2	35	20
1006	Sound Valence	2	50	50
1006	Sound Valence	2	65	90
1006	Sound Valence	2	80	200
1006	Sound Valence	2	95	300
1016	Sound Loudness	1	35	1
1016	Sound Loudness	1	50	1
1016	Sound Loudness	1	65	2
1016	Sound Loudness	1	80	6
1016	Sound Loudness	1	95	7
1016	Sound Loudness	2	35	1
1016	Sound Loudness	2	50	1
1016	Sound Loudness	2	65	3
1016	Sound Loudness	2	80	5
1016	Sound Loudness	2	95	9
1016	Sound Valence	1	35	1
1016	Sound Valence	1	50	1
1016	Sound Valence	1	65	1
1016	Sound Valence	1	80	3
1016	Sound Valence	1	95	7
1016	Sound Valence	2	35	1
1016	Sound Valence	2	50	1
1016	Sound Valence	2	65	1
1016	Sound Valence	2	80	3
1016	Sound Valence	2	95	7
1026	Sound Loudness	1	35	6
1026	Sound Loudness	1	50	14
1026	Sound Loudness	1	65	20
1026	Sound Loudness	1	80	34
1026	Sound Loudness	1	95	40
1026	Sound Loudness	2	35	10
1026	Sound Loudness	2	50	19
1026	Sound Loudness	2	65	20
1026	Sound Loudness	2	80	29
1026	Sound Loudness	2	95	47
1026	Sound Valence	1	35	2
1026	Sound Valence	1	50	7
1026	Sound Valence	1	65	10
1026	Sound Valence	1	80	15
1026	Sound Valence	1	95	45
1026	Sound Valence	2	35	6
1026	Sound Valence	2	50	10
1026	Sound Valence	2	65	14
1026	Sound Valence	2	80	26
1026	Sound Valence	2	95	48
1028	Sound Loudness	1	35	2.5
1028	Sound Loudness	1	50	5
1028	Sound Loudness	1	65	10
1028	Sound Loudness	1	80	20
1028	Sound Loudness	1	95	30
1028	Sound Loudness	2	35	3
1028	Sound Loudness	2	50	5
1028	Sound Loudness	2	65	9
1028	Sound Loudness	2	80	30
1028	Sound Loudness	2	95	40
1028	Sound Valence	1	35	2
1028	Sound Valence	1	50	5
1028	Sound Valence	1	65	10
1028	Sound Valence	1	80	20
1028	Sound Valence	1	95	30
1028	Sound Valence	2	35	5
1028	Sound Valence	2	50	15
1028	Sound Valence	2	65	20
1028	Sound Valence	2	80	30
1028	Sound Valence	2	95	50
1033	Sound Loudness	1	35	4
1033	Sound Loudness	1	50	10
1033	Sound Loudness	1	65	10
1033	Sound Loudness	1	80	14
1033	Sound Loudness	1	95	20
1033	Sound Loudness	2	35	3
1033	Sound Loudness	2	50	7
1033	Sound Loudness	2	65	10
1033	Sound Loudness	2	80	16
1033	Sound Loudness	2	95	24
1033	Sound Valence	1	35	6
1033	Sound Valence	1	50	9
1033	Sound Valence	1	65	10
1033	Sound Valence	1	80	14
1033	Sound Valence	1	95	20
1033	Sound Valence	2	35	6
1033	Sound Valence	2	50	9
1033	Sound Valence	2	65	11
1033	Sound Valence	2	80	18
1033	Sound Valence	2	95	25
1035	Sound Loudness	1	35	5
1035	Sound Loudness	1	50	20
1035	Sound Loudness	1	65	100
1035	Sound Loudness	1	80	170
1035	Sound Loudness	1	95	250
1035	Sound Loudness	2	35	5
1035	Sound Loudness	2	50	10
1035	Sound Loudness	2	65	20
1035	Sound Loudness	2	80	160
1035	Sound Loudness	2	95	200
1035	Sound Valence	1	35	20
1035	Sound Valence	1	50	10
1035	Sound Valence	1	65	100
1035	Sound Valence	1	80	200
1035	Sound Valence	1	95	1000
1035	Sound Valence	2	35	60
1035	Sound Valence	2	50	30
1035	Sound Valence	2	65	110
1035	Sound Valence	2	80	200
1035	Sound Valence	2	95	10000
1041	Sound Loudness	1	35	0.5
1041	Sound Loudness	1	50	3
1041	Sound Loudness	1	65	5
1041	Sound Loudness	1	80	6
1041	Sound Loudness	1	95	11
1041	Sound Loudness	2	35	0.5
1041	Sound Loudness	2	50	1.5
1041	Sound Loudness	2	65	3
1041	Sound Loudness	2	80	7
1041	Sound Loudness	2	95	12
1041	Sound Valence	1	35	2.5
1041	Sound Valence	1	50	5
1041	Sound Valence	1	65	5
1041	Sound Valence	1	80	7.5
1041	Sound Valence	1	95	10
1041	Sound Valence	2	35	1
1041	Sound Valence	2	50	2.5
1041	Sound Valence	2	65	5
1041	Sound Valence	2	80	7.5
1041	Sound Valence	2	95	10
1042	Sound Loudness	1	35	25
1042	Sound Loudness	1	50	100
1042	Sound Loudness	1	65	100
1042	Sound Loudness	1	80	300
1042	Sound Loudness	1	95	1000
1042	Sound Loudness	2	35	25
1042	Sound Loudness	2	50	100
1042	Sound Loudness	2	65	100
1042	Sound Loudness	2	80	300
1042	Sound Loudness	2	95	1000
1042	Sound Valence	1	35	1
1042	Sound Valence	1	50	1
1042	Sound Valence	1	65	100
1042	Sound Valence	1	80	1000
1042	Sound Valence	1	95	10000
1042	Sound Valence	2	35	1
1042	Sound Valence	2	50	1
1042	Sound Valence	2	65	75
1042	Sound Valence	2	80	1000
1042	Sound Valence	2	95	10000
1044	Sound Loudness	1	35	6
1044	Sound Loudness	1	50	7
1044	Sound Loudness	1	65	5
1044	Sound Loudness	1	80	6
1044	Sound Loudness	1	95	8
1044	Sound Loudness	2	35	6
1044	Sound Loudness	2	50	6
1044	Sound Loudness	2	65	8
1044	Sound Loudness	2	80	4
1044	Sound Loudness	2	95	5
1044	Sound Valence	1	35	3
1044	Sound Valence	1	50	4
1044	Sound Valence	1	65	4
1044	Sound Valence	1	80	8
1044	Sound Valence	1	95	9
1044	Sound Valence	2	35	5
1044	Sound Valence	2	50	5
1044	Sound Valence	2	65	7
1044	Sound Valence	2	80	8
1044	Sound Valence	2	95	9
1050	Sound Loudness	1	35	25
1050	Sound Loudness	1	50	50
1050	Sound Loudness	1	65	100
1050	Sound Loudness	1	80	200
1050	Sound Loudness	1	95	350
1050	Sound Loudness	2	35	25
1050	Sound Loudness	2	50	50
1050	Sound Loudness	2	65	100
1050	Sound Loudness	2	80	175
1050	Sound Loudness	2	95	400
1050	Sound Valence	1	35	20
1050	Sound Valence	1	50	50
1050	Sound Valence	1	65	100
1050	Sound Valence	1	80	180
1050	Sound Valence	1	95	350
1050	Sound Valence	2	35	30
1050	Sound Valence	2	50	50
1050	Sound Valence	2	65	150
1050	Sound Valence	2	80	200
1050	Sound Valence	2	95	450
1057	Sound Loudness	1	35	3
1057	Sound Loudness	1	50	9
1057	Sound Loudness	1	65	10
1057	Sound Loudness	1	80	25
1057	Sound Loudness	1	95	70
1057	Sound Loudness	2	35	2
1057	Sound Loudness	2	50	8
1057	Sound Loudness	2	65	15
1057	Sound Loudness	2	80	50
1057	Sound Loudness	2	95	80
1057	Sound Valence	1	35	5
1057	Sound Valence	1	50	6
1057	Sound Valence	1	65	10
1057	Sound Valence	1	80	20
1057	Sound Valence	1	95	50
1057	Sound Valence	2	35	2
1057	Sound Valence	2	50	7
1057	Sound Valence	2	65	15
1057	Sound Valence	2	80	20
1057	Sound Valence	2	95	60
1058	Sound Loudness	1	35	5
1058	Sound Loudness	1	50	5
1058	Sound Loudness	1	65	10
1058	Sound Loudness	1	80	20
1058	Sound Loudness	1	95	60
1058	Sound Loudness	2	35	5
1058	Sound Loudness	2	50	5
1058	Sound Loudness	2	65	8
1058	Sound Loudness	2	80	10
1058	Sound Loudness	2	95	40
1058	Sound Valence	1	35	2
1058	Sound Valence	1	50	10
1058	Sound Valence	1	65	10
1058	Sound Valence	1	80	20
1058	Sound Valence	1	95	90
1058	Sound Valence	2	35	2
1058	Sound Valence	2	50	2
1058	Sound Valence	2	65	10
1058	Sound Valence	2	80	20
1058	Sound Valence	2	95	90
